# Supplementary material for: Rapid Assessment of Rice Quality Traits Using Low-Cost Digital Technologies
Source: Foods. 2022 Apr 19;11(9):1181. doi: 10.3390/foods11091181 (PMC9105373; doi:10.3390/foods11091181)
Supplement: Supplementary file 1 [file foods-11-01181-s001.zip]

Archive with 1 entries (1 files):
- foods-1683478-supplementary.pdf
